# Supplementary material for: Influence of Plant Part Selection and Drying Technique: Exploration and Optimization of Antioxidant and Antibacterial Activities of New Guinea Impatiens Extracts
Source: Plants (Basel). 2025 Apr 1;14(7):1092. doi: 10.3390/plants14071092 (PMC11991338; doi:10.3390/plants14071092)
Supplement: Supplementary file 1 [file plants-14-01092-s001.zip]

Archive with 1 entries (1 files):
- plants-3523055-supplementary.pdf
